# Supplementary material for: Enhancing machine learning-based forecasting of chronic renal disease with explainable AI
Source: PeerJ Comput Sci. 2024 Sep 26;10:e2291. doi: 10.7717/peerj-cs.2291 (PMC11623017; doi:10.7717/peerj-cs.2291)
Supplement: Supplemental Information 1 [file peerj-cs-10-2291-s001.csv]

id	age	bp	sg	al	su	rbc	pc	pcc	ba	bgr	bu	sc	sod	pot	hemo	pcv	wc	rc	htn	dm	cad	appet	pe	ane	classification
0	48.0	80.0	1.02	1.0	0.0		normal	notpresent	notpresent	121.0	36.0	1.2			15.4	44	7800	5.2	yes	yes	no	good	no	no	ckd
1	7.0	50.0	1.02	4.0	0.0		normal	notpresent	notpresent		18.0	0.8			11.3	38	6000		no	no	no	good	no	no	ckd
2	62.0	80.0	1.01	2.0	3.0	normal	normal	notpresent	notpresent	423.0	53.0	1.8			9.6	31	7500		no	yes	no	poor	no	yes	ckd
3	48.0	70.0	1.005	4.0	0.0	normal	abnormal	present	notpresent	117.0	56.0	3.8	111.0	2.5	11.2	32	6700	3.9	yes	no	no	poor	yes	yes	ckd
4	51.0	80.0	1.01	2.0	0.0	normal	normal	notpresent	notpresent	106.0	26.0	1.4			11.6	35	7300	4.6	no	no	no	good	no	no	ckd
5	60.0	90.0	1.015	3.0	0.0			notpresent	notpresent	74.0	25.0	1.1	142.0	3.2	12.2	39	7800	4.4	yes	yes	no	good	yes	no	ckd
6	68.0	70.0	1.01	0.0	0.0		normal	notpresent	notpresent	100.0	54.0	24.0	104.0	4.0	12.4	36			no	no	no	good	no	no	ckd
7	24.0		1.015	2.0	4.0	normal	abnormal	notpresent	notpresent	410.0	31.0	1.1			12.4	44	6900	5	no	yes	no	good	yes	no	ckd
8	52.0	100.0	1.015	3.0	0.0	normal	abnormal	present	notpresent	138.0	60.0	1.9			10.8	33	9600	4.0	yes	yes	no	good	no	yes	ckd
9	53.0	90.0	1.02	2.0	0.0	abnormal	abnormal	present	notpresent	70.0	107.0	7.2	114.0	3.7	9.5	29	12100	3.7	yes	yes	no	poor	no	yes	ckd
10	50.0	60.0	1.01	2.0	4.0		abnormal	present	notpresent	490.0	55.0	4.0			9.4	28			yes	yes	no	good	no	yes	ckd
11	63.0	70.0	1.01	3.0	0.0	abnormal	abnormal	present	notpresent	380.0	60.0	2.7	131.0	4.2	10.8	32	4500	3.8	yes	yes	no	poor	yes	no	ckd
12	68.0	70.0	1.015	3.0	1.0		normal	present	notpresent	208.0	72.0	2.1	138.0	5.8	9.7	28	12200	3.4	yes	yes	yes	poor	yes	no	ckd
13	68.0	70.0						notpresent	notpresent	98.0	86.0	4.6	135.0	3.4	9.8				yes	yes	yes	poor	yes	no	ckd
14	68.0	80.0	1.01	3.0	2.0	normal	abnormal	present	present	157.0	90.0	4.1	130.0	6.4	5.6	16	11000	2.6	yes	yes	yes	poor	yes	no	ckd
15	40.0	80.0	1.015	3.0	0.0		normal	notpresent	notpresent	76.0	162.0	9.6	141.0	4.9	7.6	24	3800	2.8	yes	no	no	good	no	yes	ckd
16	47.0	70.0	1.015	2.0	0.0		normal	notpresent	notpresent	99.0	46.0	2.2	138.0	4.1	12.6				no	no	no	good	no	no	ckd
17	47.0	80.0						notpresent	notpresent	114.0	87.0	5.2	139.0	3.7	12.1				yes	no	no	poor	no	no	ckd
18	60.0	100.0	1.025	0.0	3.0		normal	notpresent	notpresent	263.0	27.0	1.3	135.0	4.3	12.7	37	11400	4.3	yes	yes	yes	good	no	no	ckd
19	62.0	60.0	1.015	1.0	0.0		abnormal	present	notpresent	100.0	31.0	1.6			10.3	30	5300	3.7	yes	no	yes	good	no	no	ckd
20	61.0	80.0	1.015	2.0	0.0	abnormal	abnormal	notpresent	notpresent	173.0	148.0	3.9	135.0	5.2	7.7	24	9200	3.2	yes	yes	yes	poor	yes	yes	ckd
21	60.0	90.0						notpresent	notpresent		180.0	76.0	4.5		10.9	32	6200	3.6	yes	yes	yes	good	no	no	ckd
22	48.0	80.0	1.025	4.0	0.0	normal	abnormal	notpresent	notpresent	95.0	163.0	7.7	136.0	3.8	9.8	32	6900	3.4	yes	no	no	good	no	yes	ckd
23	21.0	70.0	1.01	0.0	0.0		normal	notpresent	notpresent										no	no	no	poor	no	yes	ckd
24	42.0	100.0	1.015	4.0	0.0	normal	abnormal	notpresent	present		50.0	1.4	129.0	4.0	11.1	39	8300	4.6	yes	no	no	poor	no	no	ckd
25	61.0	60.0	1.025	0.0	0.0		normal	notpresent	notpresent	108.0	75.0	1.9	141.0	5.2	9.9	29	8400	3.7	yes	yes	no	good	no	yes	ckd
26	75.0	80.0	1.015	0.0	0.0		normal	notpresent	notpresent	156.0	45.0	2.4	140.0	3.4	11.6	35	10300	4	yes	yes	no	poor	no	no	ckd
27	69.0	70.0	1.01	3.0	4.0	normal	abnormal	notpresent	notpresent	264.0	87.0	2.7	130.0	4.0	12.5	37	9600	4.1	yes	yes	yes	good	yes	no	ckd
28	75.0	70.0		1.0	3.0			notpresent	notpresent	123.0	31.0	1.4							no	yes	no	good	no	no	ckd
29	68.0	70.0	1.005	1.0	0.0	abnormal	abnormal	present	notpresent		28.0	1.4			12.9	38			no	no	yes	good	no	no	ckd
30		70.0						notpresent	notpresent	93.0	155.0	7.3	132.0	4.9					yes	yes	no	good	no	no	ckd
31	73.0	90.0	1.015	3.0	0.0		abnormal	present	notpresent	107.0	33.0	1.5	141.0	4.6	10.1	30	7800	4	no	no	no	poor	no	no	ckd
32	61.0	90.0	1.01	1.0	1.0		normal	notpresent	notpresent	159.0	39.0	1.5	133.0	4.9	11.3	34	9600	4.0	yes	yes	no	poor	no	no	ckd
33	60.0	100.0	1.02	2.0	0.0	abnormal	abnormal	notpresent	notpresent	140.0	55.0	2.5			10.1	29			yes	no	no	poor	no	no	ckd
34	70.0	70.0	1.01	1.0	0.0	normal		present	present	171.0	153.0	5.2							no	yes	no	poor	no	no	ckd
35	65.0	90.0	1.02	2.0	1.0	abnormal	normal	notpresent	notpresent	270.0	39.0	2.0			12.0	36	9800	4.9	yes	yes	no	poor	no	yes	ckd
36	76.0	70.0	1.015	1.0	0.0	normal	normal	notpresent	notpresent	92.0	29.0	1.8	133.0	3.9	10.3	32			yes	no	no	good	no	no	ckd
37	72.0	80.0						notpresent	notpresent	137.0	65.0	3.4	141.0	4.7	9.7	28	6900	2.5	yes	yes	no	poor	no	yes	ckd
38	69.0	80.0	1.02	3.0	0.0	abnormal	normal	notpresent	notpresent		103.0	4.1	132.0	5.9	12.5				yes	no	no	good	no	no	ckd
39	82.0	80.0	1.01	2.0	2.0	normal		notpresent	notpresent	140.0	70.0	3.4	136.0	4.2	13.0	40	9800	4.2	yes	yes	no	good	no	no	ckd
40	46.0	90.0	1.01	2.0	0.0	normal	abnormal	notpresent	notpresent	99.0	80.0	2.1			11.1	32	9100	4.1	yes	no	no	good	no	no	ckd
41	45.0	70.0	1.01	0.0	0.0		normal	notpresent	notpresent		20.0	0.7							no	no	no	good	yes	no	ckd
42	47.0	100.0	1.01	0.0	0.0		normal	notpresent	notpresent	204.0	29.0	1.0	139.0	4.2	9.7	33	9200	4.5	yes	no	no	good	no	yes	ckd
43	35.0	80.0	1.01	1.0	0.0	abnormal		notpresent	notpresent	79.0	202.0	10.8	134.0	3.4	7.9	24	7900	3.1	no	yes	no	good	no	no	ckd
44	54.0	80.0	1.01	3.0	0.0	abnormal	abnormal	notpresent	notpresent	207.0	77.0	6.3	134.0	4.8	9.7	28			yes	yes	no	poor	yes	no	ckd
45	54.0	80.0	1.02	3.0	0.0		abnormal	notpresent	notpresent	208.0	89.0	5.9	130.0	4.9	9.3				yes	yes	no	poor	yes	no	ckd
46	48.0	70.0	1.015	0.0	0.0		normal	notpresent	notpresent	124.0	24.0	1.2	142.0	4.2	12.4	37	6400	4.7	no	yes	no	good	no	no	ckd
47	11.0	80.0	1.01	3.0	0.0		normal	notpresent	notpresent		17.0	0.8			15.0	45	8600		no	no	no	good	no	no	ckd
48	73.0	70.0	1.005	0.0	0.0	normal	normal	notpresent	notpresent	70.0	32.0	0.9	125.0	4.0	10.0	29	18900	3.5	yes	yes	no	good	yes	no	ckd
49	60.0	70.0	1.01	2.0	0.0	normal	abnormal	present	notpresent	144.0	72.0	3.0			9.7	29	21600	3.5	yes	yes	no	poor	no	yes	ckd
50	53.0	60.0						notpresent	notpresent	91.0	114.0	3.25	142.0	4.3	8.6	28	11000	3.8	yes	yes	no	poor	yes	yes	ckd
51	54.0	100.0	1.015	3.0	0.0		normal	present	notpresent	162.0	66.0	1.6	136.0	4.4	10.3	33			yes	yes	no	poor	yes	no	ckd
52	53.0	90.0	1.015	0.0	0.0		normal	notpresent	notpresent		38.0	2.2			10.9	34	4300	3.7	no	no	no	poor	no	yes	ckd
53	62.0	80.0	1.015	0.0	5.0			notpresent	notpresent	246.0	24.0	1.0			13.6	40	8500	4.7	yes	yes	no	good	no	no	ckd
54	63.0	80.0	1.01	2.0	2.0	normal		notpresent	notpresent			3.4	136.0	4.2	13.0	40	9800	4.2	yes	no	yes	good	no	no	ckd
55	35.0	80.0	1.005	3.0	0.0	abnormal	normal	notpresent	notpresent						9.5	28			no	no	no	good	yes	no	ckd
56	76.0	70.0	1.015	3.0	4.0	normal	abnormal	present	notpresent		164.0	9.7	131.0	4.4	10.2	30	11300	3.4	yes	yes	yes	poor	yes	no	ckd
57	76.0	90.0					normal	notpresent	notpresent	93.0	155.0	7.3	132.0	4.9					yes	yes	yes	poor	no	no	ckd
58	73.0	80.0	1.02	2.0	0.0	abnormal	abnormal	notpresent	notpresent	253.0	142.0	4.6	138.0	5.8	10.5	33	7200	4.3	yes	yes	yes	good	no	no	ckd
59	59.0	100.0						notpresent	notpresent		96.0	6.4			6.6				yes	yes	no	good	no	yes	ckd
60	67.0	90.0	1.02	1.0	0.0		abnormal	present	notpresent	141.0	66.0	3.2	138.0	6.6					yes	no	no	good	no	no	ckd
61	67.0	80.0	1.01	1.0	3.0	normal	abnormal	notpresent	notpresent	182.0	391.0	32.0	163.0	39.0					no	no	no	good	yes	no	ckd
62	15.0	60.0	1.02	3.0	0.0		normal	notpresent	notpresent	86.0	15.0	0.6	138.0	4.0	11.0	33	7700	3.8	yes	yes	no	good	no	no	ckd
63	46.0	70.0	1.015	1.0	0.0	abnormal	normal	notpresent	notpresent	150.0	111.0	6.1	131.0	3.7	7.5	27			no	no	no	good	no	yes	ckd
64	55.0	80.0	1.01	0.0	0.0		normal	notpresent	notpresent	146.0					9.8				no	no	no	good	no	no	ckd
65	44.0	90.0	1.01	1.0	0.0		normal	notpresent	notpresent		20.0	1.1			15.0	48			no	no	no	good	no	no	ckd
66	67.0	70.0	1.02	2.0	0.0	abnormal	normal	notpresent	notpresent	150.0	55.0	1.6	131.0	4.8		?			yes	yes	no	good	yes	no	ckd
67	45.0	80.0	1.02	3.0	0.0	normal	abnormal	notpresent	notpresent	425.0									no	no	no	poor	no	no	ckd
68	65.0	70.0	1.01	2.0	0.0		normal	present	notpresent	112.0	73.0	3.3			10.9	37			no	no	no	good	no	no	ckd
69	26.0	70.0	1.015	0.0	4.0		normal	notpresent	notpresent	250.0	20.0	1.1			15.6	52	6900	6.0	no	yes	no	good	no	no	ckd
70	61.0	80.0	1.015	0.0	4.0		normal	notpresent	notpresent	360.0	19.0	0.7	137.0	4.4	15.2	44	8300	5.2	yes	yes	no	good	no	no	ckd
71	46.0	60.0	1.01	1.0	0.0	normal	normal	notpresent	notpresent	163.0	92.0	3.3	141.0	4.0	9.8	28	14600	3.2	yes	yes	no	good	no	no	ckd
72	64.0	90.0	1.01	3.0	3.0		abnormal	present	notpresent		35.0	1.3			10.3				yes	yes	no	good	yes	no	ckd
73		100.0	1.015	2.0	0.0	abnormal	abnormal	notpresent	notpresent	129.0	107.0	6.7	132.0	4.4	4.8	14	6300		yes	no	no	good	yes	yes	ckd
74	56.0	90.0	1.015	2.0	0.0	abnormal	abnormal	notpresent	notpresent	129.0	107.0	6.7	131.0	4.8	9.1	29	6400	3.4	yes	no	no	good	no	no	ckd
75	5.0		1.015	1.0	0.0		normal	notpresent	notpresent		16.0	0.7	138.0	3.2	8.1				no	no	no	good	no	yes	ckd
76	48.0	80.0	1.005	4.0	0.0	abnormal	abnormal	notpresent	present	133.0	139.0	8.5	132.0	5.5	10.3	36	6200	4	no	yes	no	good	yes	no	ckd
77	67.0	70.0	1.01	1.0	0.0		normal	notpresent	notpresent	102.0	48.0	3.2	137.0	5.0	11.9	34	7100	3.7	yes	yes	no	good	yes	no	ckd
78	70.0	80.0						notpresent	notpresent	158.0	85.0	3.2	141.0	3.5	10.1	30			yes	no	no	good	yes	no	ckd
79	56.0	80.0	1.01	1.0	0.0		normal	notpresent	notpresent	165.0	55.0	1.8			13.5	40	11800	5.0	yes	yes	no	poor	yes	no	ckd
80	74.0	80.0	1.01	0.0	0.0		normal	notpresent	notpresent	132.0	98.0	2.8	133.0	5.0	10.8	31	9400	3.8	yes	yes	no	good	no	no	ckd
81	45.0	90.0						notpresent	notpresent	360.0	45.0	2.4	128.0	4.4	8.3	29	5500	3.7	yes	yes	no	good	no	no	ckd
82	38.0	70.0						notpresent	notpresent	104.0	77.0	1.9	140.0	3.9					yes	no	no	poor	yes	no	ckd
83	48.0	70.0	1.015	1.0	0.0	normal	normal	notpresent	notpresent	127.0	19.0	1.0	134.0	3.6					yes	yes	no	good	no	no	ckd
84	59.0	70.0	1.01	3.0	0.0	normal	abnormal	notpresent	notpresent	76.0	186.0	15.0	135.0	7.6	7.1	22	3800	2.1	yes	no	no	poor	yes	yes	ckd
85	70.0	70.0	1.015	2.0				notpresent	notpresent		46.0	1.5			9.9				no	yes	no	poor	yes	no	ckd
86	56.0	80.0						notpresent	notpresent	415.0	37.0	1.9							no	yes	no	good	no	no	ckd
87	70.0	100.0	1.005	1.0	0.0	normal	abnormal	present	notpresent	169.0	47.0	2.9			11.1	32	5800	5	yes	yes	no	poor	no	no	ckd
88	58.0	110.0	1.01	4.0	0.0		normal	notpresent	notpresent	251.0	52.0	2.2					13200	4.7	yes	yes	no	good	no	no	ckd
89	50.0	70.0	1.02	0.0	0.0		normal	notpresent	notpresent	109.0	32.0	1.4	139.0	4.7					no	no	no	poor	no	no	ckd
90	63.0	100.0	1.01	2.0	2.0	normal	normal	notpresent	present	280.0	35.0	3.2	143.0	3.5	13.0	40	9800	4.2	yes	no	yes	good	no	no	ckd
91	56.0	70.0	1.015	4.0	1.0	abnormal	normal	notpresent	notpresent	210.0	26.0	1.7	136.0	3.8	16.1	52	12500	5.6	no	no	no	good	no	no	ckd
92	71.0	70.0	1.01	3.0	0.0	normal	abnormal	present	present	219.0	82.0	3.6	133.0	4.4	10.4	33	5600	3.6	yes	yes	yes	good	no	no	ckd
93	73.0	100.0	1.01	3.0	2.0	abnormal	abnormal	present	notpresent	295.0	90.0	5.6	140.0	2.9	9.2	30	7000	3.2	yes	yes	yes	poor	no	no	ckd
94	65.0	70.0	1.01	0.0	0.0		normal	notpresent	notpresent	93.0	66.0	1.6	137.0	4.5	11.6	36	11900	3.9	no	yes	no	good	no	no	ckd
95	62.0	90.0	1.015	1.0	0.0		normal	notpresent	notpresent	94.0	25.0	1.1	131.0	3.7					yes	no	no	good	yes	yes	ckd
96	60.0	80.0	1.01	1.0	1.0		normal	notpresent	notpresent	172.0	32.0	2.7			11.2	36			no	yes	yes	poor	no	no	ckd
97	65.0	60.0	1.015	1.0	0.0		normal	notpresent	notpresent	91.0	51.0	2.2	132.0	3.8	10.0	32	9100	4.0	yes	yes	no	poor	yes	no	ckd
98	50.0	140.0						notpresent	notpresent	101.0	106.0	6.5	135.0	4.3	6.2	18	5800	2.3	yes	yes	no	poor	no	yes	ckd
99	56.0	180.0		0.0	4.0		abnormal	notpresent	notpresent	298.0	24.0	1.2	139.0	3.9	11.2	32	10400	4.2	yes	yes	no	poor	yes	no	ckd
100	34.0	70.0	1.015	4.0	0.0	abnormal	abnormal	notpresent	notpresent	153.0	22.0	0.9	133.0	3.8					no	no	no	good	yes	no	ckd
101	71.0	90.0	1.015	2.0	0.0		abnormal	present	present	88.0	80.0	4.4	139.0	5.7	11.3	33	10700	3.9	no	no	no	good	no	no	ckd
102	17.0	60.0	1.01	0.0	0.0		normal	notpresent	notpresent	92.0	32.0	2.1	141.0	4.2	13.9	52	7000		no	no	no	good	no	no	ckd
103	76.0	70.0	1.015	2.0	0.0	normal	abnormal	present	notpresent	226.0	217.0	10.2			10.2	36	12700	4.2	yes	no	no	poor	yes	yes	ckd
104	55.0	90.0						notpresent	notpresent	143.0	88.0	2.0							yes	yes	no	poor	yes	no	ckd
105	65.0	80.0	1.015	0.0	0.0		normal	notpresent	notpresent	115.0	32.0	11.5	139.0	4.0	14.1	42	6800	5.2	no	no	no	good	no	no	ckd
106	50.0	90.0						notpresent	notpresent	89.0	118.0	6.1	127.0	4.4	6.0	17	6500		yes	yes	no	good	yes	yes	ckd
107	55.0	100.0	1.015	1.0	4.0	normal		notpresent	notpresent	297.0	53.0	2.8	139.0	4.5	11.2	34	13600	4.4	yes	yes	no	good	no	no	ckd
108	45.0	80.0	1.015	0.0	0.0		abnormal	notpresent	notpresent	107.0	15.0	1.0	141.0	4.2	11.8	37	10200	4.2	no	no	no	good	no	no	ckd
109	54.0	70.0						notpresent	notpresent	233.0	50.1	1.9			11.7				no	yes	no	good	no	no	ckd
110	63.0	90.0	1.015	0.0	0.0		normal	notpresent	notpresent	123.0	19.0	2.0	142.0	3.8	11.7	34	11400	4.7	no	no	no	good	no	no	ckd
111	65.0	80.0	1.01	3.0	3.0		normal	notpresent	notpresent	294.0	71.0	4.4	128.0	5.4	10.0	32	9000	3.9	yes	yes	yes	good	no	no	ckd
112		60.0	1.015	3.0	0.0	abnormal	abnormal	notpresent	notpresent		34.0	1.2			10.8	33			no	no	no	good	no	no	ckd
113	61.0	90.0	1.015	0.0	2.0		normal	notpresent	notpresent								9800		no	yes	no	poor	no	yes	ckd
114	12.0	60.0	1.015	3.0	0.0	abnormal	abnormal	present	notpresent		51.0	1.8			12.1		10300		no	no	no	good	no	no	ckd
115	47.0	80.0	1.01	0.0	0.0		abnormal	notpresent	notpresent		28.0	0.9			12.4	44	5600	4.3	no	no	no	good	no	yes	ckd
116		70.0	1.015	4.0	0.0	abnormal	normal	notpresent	notpresent	104.0	16.0	0.5							no	no	no	good	yes	no	ckd
117		70.0	1.02	0.0	0.0			notpresent	notpresent	219.0	36.0	1.3	139.0	3.7	12.5	37	9800	4.4	no	no	no	good	no	no	ckd
118	55.0	70.0	1.01	3.0	0.0		normal	notpresent	notpresent	99.0	25.0	1.2			11.4				no	no	no	poor	yes	no	ckd
119	60.0	70.0	1.01	0.0	0.0		normal	notpresent	notpresent	140.0	27.0	1.2							no	no	no	good	no	no	ckd
120	72.0	90.0	1.025	1.0	3.0		normal	notpresent	notpresent	323.0	40.0	2.2	137.0	5.3	12.6				no	yes	yes	poor	no	no	ckd
121	54.0	60.0		3.0				notpresent	notpresent	125.0	21.0	1.3	137.0	3.4	15.0	46			yes	yes	no	good	yes	no	ckd
122	34.0	70.0						notpresent	notpresent		219.0	12.2	130.0	3.8	6.0				yes	no	no	good	no	yes	ckd
123	43.0	80.0	1.015	2.0	3.0		abnormal	present	present		30.0	1.1			14.0	42	14900		no	no	no	good	no	no	ckd
124	65.0	100.0	1.015	0.0	0.0		normal	notpresent	notpresent	90.0	98.0	2.5			9.1	28	5500	3.6	yes	no	no	good	no	no	ckd
125	72.0	90.0						notpresent	notpresent	308.0	36.0	2.5	131.0	4.3					yes	yes	no	poor	no	no	ckd
126	70.0	90.0	1.015	0.0	0.0		normal	notpresent	notpresent	144.0	125.0	4.0	136.0	4.6	12.0	37	8200	4.5	yes	yes	no	poor	yes	no	ckd
127	71.0	60.0	1.015	4.0	0.0	normal	normal	notpresent	notpresent	118.0	125.0	5.3	136.0	4.9	11.4	35	15200	4.3	yes	yes	no	poor	yes	no	ckd
128	52.0	90.0	1.015	4.0	3.0	normal	abnormal	notpresent	notpresent	224.0	166.0	5.6	133.0	47.0	8.1	23	5000	2.9	yes	yes	no	good	no	yes	ckd
129	75.0	70.0	1.025	1.0	0.0		normal	notpresent	notpresent	158.0	49.0	1.4	135.0	4.7	11.1				yes	no	no	poor	yes	no	ckd
130	50.0	90.0	1.01	2.0	0.0	normal	abnormal	present	present	128.0	208.0	9.2	134.0	4.8	8.2	22	16300	2.7	no	no	no	poor	yes	yes	ckd
131	5.0	50.0	1.01	0.0	0.0		normal	notpresent	notpresent		25.0	0.6			11.8	36	12400		no	no	no	good	no	no	ckd
132	50.0					normal		notpresent	notpresent	219.0	176.0	13.8	136.0	4.5	8.6	24	13200	2.7	yes	no	no	good	yes	yes	ckd
133	70.0	100.0	1.015	4.0	0.0	normal	normal	notpresent	notpresent	118.0	125.0	5.3	136.0	4.9	12.0	37	8400	8.0	yes	no	no	good	no	no	ckd
134	47.0	100.0	1.01			normal		notpresent	notpresent	122.0		16.9	138.0	5.2	10.8	33	10200	3.8	no	yes	no	good	no	no	ckd
135	48.0	80.0	1.015	0.0	2.0		normal	notpresent	notpresent	214.0	24.0	1.3	140.0	4.0	13.2	39			no	yes	no	poor	no	no	ckd
136	46.0	90.0	1.02				normal	notpresent	notpresent	213.0	68.0	2.8	146.0	6.3	9.3				yes	yes	no	good	no	no	ckd
137	45.0	60.0	1.01	2.0	0.0	normal	abnormal	present	notpresent	268.0	86.0	4.0	134.0	5.1	10.0	29	9200		yes	yes	no	good	no	no	ckd
138	73.0		1.01	1.0	0.0			notpresent	notpresent	95.0	51.0	1.6	142.0	3.5					no	no	no	good	no	no	ckd
139	41.0	70.0	1.015	2.0	0.0		abnormal	notpresent	present		68.0	2.8	132.0	4.1	11.1	33			yes	no	no	good	yes	yes	ckd
140	69.0	70.0	1.01	0.0	4.0		normal	notpresent	notpresent	256.0	40.0	1.2	142.0	5.6					no	no	no	good	no	no	ckd
141	67.0	70.0	1.01	1.0	0.0	normal	normal	notpresent	notpresent		106.0	6.0	137.0	4.9	6.1	19	6500		yes	no	no	good	no	yes	ckd
142	72.0	90.0						notpresent	notpresent	84.0	145.0	7.1	135.0	5.3					no	yes	no	good	no	no	ckd
143	41.0	80.0	1.015	1.0	4.0	abnormal	normal	notpresent	notpresent	210.0	165.0	18.0	135.0	4.7					no	yes	no	good	no	no	ckd
144	60.0	90.0	1.01	2.0	0.0	abnormal	normal	notpresent	notpresent	105.0	53.0	2.3	136.0	5.2	11.1	33	10500	4.1	no	no	no	good	no	no	ckd
145	57.0	90.0	1.015	5.0	0.0	abnormal	abnormal	notpresent	present		322.0	13.0	126.0	4.8	8.0	24	4200	3.3	yes	yes	yes	poor	yes	yes	ckd
146	53.0	100.0	1.01	1.0	3.0	abnormal	normal	notpresent	notpresent	213.0	23.0	1.0	139.0	4.0					no	yes	no	good	no	no	ckd
147	60.0	60.0	1.01	3.0	1.0	normal	abnormal	present	notpresent	288.0	36.0	1.7	130.0	3.0	7.9	25	15200	3.0	yes	no	no	poor	no	yes	ckd
148	69.0	60.0						notpresent	notpresent	171.0	26.0	48.1							yes	no	no	poor	no	no	ckd
149	65.0	70.0	1.02	1.0	0.0	abnormal	abnormal	notpresent	notpresent	139.0	29.0	1.0			10.5	32			yes	no	no	good	yes	no	ckd
150	8.0	60.0	1.025	3.0	0.0	normal	normal	notpresent	notpresent	78.0	27.0	0.9			12.3	41	6700		no	no	no	poor	yes	no	ckd
151	76.0	90.0						notpresent	notpresent	172.0	46.0	1.7	141.0	5.5	9.6	30			yes	yes	no	good	no	yes	ckd
152	39.0	70.0	1.01	0.0	0.0		normal	notpresent	notpresent	121.0	20.0	0.8	133.0	3.5	10.9	32			no	yes	no	good	no	no	ckd
153	55.0	90.0	1.01	2.0	1.0	abnormal	abnormal	notpresent	notpresent	273.0	235.0	14.2	132.0	3.4	8.3	22	14600	2.9	yes	yes	no	poor	yes	yes	ckd
154	56.0	90.0	1.005	4.0	3.0	abnormal	abnormal	notpresent	notpresent	242.0	132.0	16.4	140.0	4.2	8.4	26		3	yes	yes	no	poor	yes	yes	ckd
155	50.0	70.0	1.02	3.0	0.0	abnormal	normal	present	present	123.0	40.0	1.8			11.1	36	4700		no	no	no	good	no	no	ckd
156	66.0	90.0	1.015	2.0	0.0		normal	notpresent	present	153.0	76.0	3.3							no	no	no	poor	no	no	ckd
157	62.0	70.0	1.025	3.0	0.0	normal	abnormal	notpresent	notpresent	122.0	42.0	1.7	136.0	4.7	12.6	39	7900	3.9	yes	yes	no	good	no	no	ckd
158	71.0	60.0	1.02	3.0	2.0	normal	normal	present	notpresent	424.0	48.0	1.5	132.0	4.0	10.9	31			yes	yes	yes	good	no	no	ckd
159	59.0	80.0	1.01	1.0	0.0	abnormal	normal	notpresent	notpresent	303.0	35.0	1.3	122.0	3.5	10.4	35	10900	4.3	no	yes	no	poor	no	no	ckd
160	81.0	60.0						notpresent	notpresent	148.0	39.0	2.1	147.0	4.2	10.9	35	9400	2.4	yes	yes	yes	poor	yes	no	ckd
161	62.0		1.015	3.0	0.0	abnormal		notpresent	notpresent						14.3	42	10200	4.8	yes	yes	no	good	no	no	ckd
162	59.0	70.0						notpresent	notpresent	204.0	34.0	1.5	124.0	4.1	9.8	37	6000	?	no	yes	no	good	no	no	ckd
163	46.0	80.0	1.01	0.0	0.0		normal	notpresent	notpresent	160.0	40.0	2.0	140.0	4.1	9.0	27	8100	3.2	yes	no	no	poor	no	yes	ckd
164	14.0		1.015	0.0	0.0			notpresent	notpresent	192.0	15.0	0.8	137.0	4.2	14.3	40	9500	5.4	no	yes	no	poor	yes	no	ckd
165	60.0	80.0	1.02	0.0	2.0			notpresent	notpresent										no	yes	no	good	no	no	ckd
166	27.0	60.0						notpresent	notpresent	76.0	44.0	3.9	127.0	4.3					no	no	no	poor	yes	yes	ckd
167	34.0	70.0	1.02	0.0	0.0	abnormal	normal	notpresent	notpresent	139.0	19.0	0.9			12.7	42	2200		no	no	no	poor	no	no	ckd
168	65.0	70.0	1.015	4.0	4.0		normal	present	notpresent	307.0	28.0	1.5			11.0	39	6700		yes	yes	no	good	no	no	ckd
169		70.0	1.01	0.0	2.0		normal	notpresent	notpresent	220.0	68.0	2.8			8.7	27			yes	yes	no	good	no	yes	ckd
170	66.0	70.0	1.015	2.0	5.0		normal	notpresent	notpresent	447.0	41.0	1.7	131.0	3.9	12.5	33	9600	4.4	yes	yes	no	good	no	no	ckd
171	83.0	70.0	1.02	3.0	0.0	normal	normal	notpresent	notpresent	102.0	60.0	2.6	115.0	5.7	8.7	26	12800	3.1	yes	no	no	poor	no	yes	ckd
172	62.0	80.0	1.01	1.0	2.0			notpresent	notpresent	309.0	113.0	2.9	130.0	2.5	10.6	34	12800	4.9	no	no	no	good	no	no	ckd
173	17.0	70.0	1.015	1.0	0.0	abnormal	normal	notpresent	notpresent	22.0	1.5	7.3	145.0	2.8	13.1	41	11200		no	no	no	good	no	no	ckd
174	54.0	70.0						notpresent	notpresent	111.0	146.0	7.5	141.0	4.7	11.0	35	8600	4.6	no	no	no	good	no	no	ckd
175	60.0	50.0	1.01	0.0	0.0		normal	notpresent	notpresent	261.0	58.0	2.2	113.0	3.0			4200	3.4	yes	no	no	good	no	no	ckd
176	21.0	90.0	1.01	4.0	0.0	normal	abnormal	present	present	107.0	40.0	1.7	125.0	3.5	8.3	23	12400	3.9	no	no	no	good	no	yes	ckd
177	65.0	80.0	1.015	2.0	1.0	normal	normal	present	notpresent	215.0	133.0	2.5			13.2	41			no	yes	no	good	no	no	ckd
178	42.0	90.0	1.02	2.0	0.0	abnormal	abnormal	present	notpresent	93.0	153.0	2.7	139.0	4.3	9.8	34	9800		no	no	no	poor	yes	yes	ckd
179	72.0	90.0	1.01	2.0	0.0		abnormal	present	notpresent	124.0	53.0	2.3			11.9	39			no	no	no	good	no	no	ckd
180	73.0	90.0	1.01	1.0	4.0	abnormal	abnormal	present	notpresent	234.0	56.0	1.9			10.3	28			no	yes	no	good	no	no	ckd
181	45.0	70.0	1.025	2.0	0.0	normal	abnormal	present	notpresent	117.0	52.0	2.2	136.0	3.8	10.0	30	19100	3.7	no	no	no	good	no	no	ckd
182	61.0	80.0	1.02	0.0	0.0		normal	notpresent	notpresent	131.0	23.0	0.8	140.0	4.1	11.3	35			no	no	no	good	no	no	ckd
183	30.0	70.0	1.015	0.0	0.0		normal	notpresent	notpresent	101.0	106.0	6.5	135.0	4.3					no	no	no	poor	no	no	ckd
184	54.0	60.0	1.015	3.0	2.0		abnormal	notpresent	notpresent	352.0	137.0	3.3	133.0	4.5	11.3	31	5800	3.6	yes	yes	yes	poor	yes	no	ckd
185	4.0		1.02	1.0	0.0		normal	notpresent	notpresent	99.0	23.0	0.6	138.0	4.4	12.0	34	?		no	no	no	good	no	no	ckd
186	8.0	50.0	1.02	4.0	0.0	normal	normal	notpresent	notpresent		46.0	1.0	135.0	3.8					no	no	no	good	yes	no	ckd
187	3.0		1.01	2.0	0.0	normal	normal	notpresent	notpresent		22.0	0.7			10.7	34	12300		no	no	no	good	no	no	ckd
188	8.0							notpresent	notpresent	80.0	66.0	2.5	142.0	3.6	12.2	38			no	no	no	good	no	no	ckd
189	64.0	60.0	1.01	4.0	1.0	abnormal	abnormal	notpresent	present	239.0	58.0	4.3	137.0	5.4	9.5	29	7500	3.4	yes	yes	no	poor	yes	no	ckd
190	6.0	60.0	1.01	4.0	0.0	abnormal	abnormal	notpresent	present	94.0	67.0	1.0	135.0	4.9	9.9	30	16700	4.8	no	no	no	poor	no	no	ckd
191		70.0	1.01	3.0	0.0	normal	normal	notpresent	notpresent	110.0	115.0	6.0	134.0	2.7	9.1	26	9200	3.4	yes	yes	no	poor	no	no	ckd
192	46.0	110.0	1.015	0.0	0.0		normal	notpresent	notpresent	130.0	16.0	0.9							no	no	no	good	no	no	ckd
193	32.0	90.0	1.025	1.0	0.0	abnormal	abnormal	notpresent	notpresent		223.0	18.1	113.0	6.5	5.5	15	2600	2.8	yes	yes	no	poor	yes	yes	ckd
194	80.0	70.0	1.01	2.0			abnormal	notpresent	notpresent		49.0	1.2							yes	yes	no	good	no	no	ckd
195	70.0	90.0	1.02	2.0	1.0	abnormal	abnormal	notpresent	present	184.0	98.6	3.3	138.0	3.9	5.8				yes	yes	yes	poor	no	no	ckd
196	49.0	100.0	1.01	3.0	0.0	abnormal	abnormal	notpresent	notpresent	129.0	158.0	11.8	122.0	3.2	8.1	24	9600	3.5	yes	yes	no	poor	yes	yes	ckd
197	57.0	80.0						notpresent	notpresent		111.0	9.3	124.0	5.3	6.8		4300	3.0	yes	yes	no	good	no	yes	ckd
198	59.0	100.0	1.02	4.0	2.0	normal	normal	notpresent	notpresent	252.0	40.0	3.2	137.0	4.7	11.2	30	26400	3.9	yes	yes	no	poor	yes	no	ckd
199	65.0	80.0	1.015	0.0	0.0		normal	notpresent	notpresent	92.0	37.0	1.5	140.0	5.2	8.8	25	10700	3.2	yes	no	yes	good	yes	no	ckd
200	90.0	90.0	1.025	1.0	0.0		normal	notpresent	notpresent	139.0	89.0	3.0	140.0	4.1	12.0	37	7900	3.9	yes	yes	no	good	no	no	ckd
201	64.0	70.0						notpresent	notpresent	113.0	94.0	7.3	137.0	4.3	7.9	21			yes	yes	yes	good	yes	yes	ckd
202	78.0	60.0						notpresent	notpresent	114.0	74.0	2.9	135.0	5.9	8.0	24			no	yes	no	good	no	yes	ckd
203		90.0						notpresent	notpresent	207.0	80.0	6.8	142.0	5.5	8.5				yes	yes	no	good	no	yes	ckd
204	65.0	90.0	1.01	4.0	2.0	normal	normal	notpresent	notpresent	172.0	82.0	13.5	145.0	6.3	8.8	31			yes	yes	no	good	yes	yes	ckd
205	61.0	70.0						notpresent	notpresent	100.0	28.0	2.1			12.6	43			yes	yes	no	good	no	no	ckd
206	60.0	70.0	1.01	1.0	0.0		normal	notpresent	notpresent	109.0	96.0	3.9	135.0	4.0	13.8	41			yes	no	no	good	no	no	ckd
207	50.0	70.0	1.01	0.0	0.0		normal	notpresent	notpresent	230.0	50.0	2.2			12.0	41	10400	4.6	yes	yes	no	good	no	no	ckd
208	67.0	80.0						notpresent	notpresent	341.0	37.0	1.5			12.3	41	6900	4.9	yes	yes	no	good	no	yes	ckd
209	19.0	70.0	1.02	0.0	0.0		normal	notpresent	notpresent						11.5		6900		no	no	no	good	no	no	ckd
210	59.0	100.0	1.015	4.0	2.0	normal	normal	notpresent	notpresent	255.0	132.0	12.8	135.0	5.7	7.3	20	9800	3.9	yes	yes	yes	good	no	yes	ckd
211	54.0	120.0	1.015	0.0	0.0		normal	notpresent	notpresent	103.0	18.0	1.2							no	no	no	good	no	no	ckd
212	40.0	70.0	1.015	3.0	4.0	normal	normal	notpresent	notpresent	253.0	150.0	11.9	132.0	5.6	10.9	31	8800	3.4	yes	yes	no	poor	yes	no	ckd
213	55.0	80.0	1.01	3.0	1.0	normal	abnormal	present	present	214.0	73.0	3.9	137.0	4.9	10.9	34	7400	3.7	yes	yes	no	good	yes	no	ckd
214	68.0	80.0	1.015	0.0	0.0		abnormal	notpresent	notpresent	171.0	30.0	1.0			13.7	43	4900	5.2	no	yes	no	good	no	no	ckd
215	2.0		1.01	3.0	0.0	normal	abnormal	notpresent	notpresent										no	no	no	good	yes	no	ckd
216	64.0	70.0	1.01	0.0	0.0		normal	notpresent	notpresent	107.0	15.0				12.8	38			no	no	no	good	no	no	ckd
217	63.0	100.0	1.01	1.0	0.0		normal	notpresent	notpresent	78.0	61.0	1.8	141.0	4.4	12.2	36	10500	4.3	no	yes	no	good	no	no	ckd
218	33.0	90.0	1.015	0.0	0.0		normal	notpresent	notpresent	92.0	19.0	0.8			11.8	34	7000		no	no	no	good	no	no	ckd
219	68.0	90.0	1.01	0.0	0.0		normal	notpresent	notpresent	238.0	57.0	2.5			9.8	28	8000	3.3	yes	yes	no	poor	no	no	ckd
220	36.0	80.0	1.01	0.0	0.0		normal	notpresent	notpresent	103.0					11.9	36	8800		no	no	no	good	no	no	ckd
221	66.0	70.0	1.02	1.0	0.0	normal		notpresent	notpresent	248.0	30.0	1.7	138.0	5.3					yes	yes	no	good	no	no	ckd
222	74.0	60.0						notpresent	notpresent	108.0	68.0	1.8							yes	yes	no	good	no	no	ckd
223	71.0	90.0	1.01	0.0	3.0		normal	notpresent	notpresent	303.0	30.0	1.3	136.0	4.1	13.0	38	9200	4.6	yes	yes	no	good	no	no	ckd
224	34.0	60.0	1.02	0.0	0.0		normal	notpresent	notpresent	117.0	28.0	2.2	138.0	3.8					no	no	no	good	yes	no	ckd
225	60.0	90.0	1.01	3.0	5.0	abnormal	normal	notpresent	present	490.0	95.0	2.7	131.0	3.8	11.5	35	12000	4.5	yes	yes	no	good	no	no	ckd
226	64.0	100.0	1.015	4.0	2.0	abnormal	abnormal	notpresent	present	163.0	54.0	7.2	140.0	4.6	7.9	26	7500	3.4	yes	yes	no	good	yes	no	ckd
227	57.0	80.0	1.015	0.0	0.0		normal	notpresent	notpresent	120.0	48.0	1.6			11.3	36	7200	3.8	yes	yes	no	good	no	no	ckd
228	60.0	70.0						notpresent	notpresent	124.0	52.0	2.5							yes	no	no	good	no	no	ckd
229	59.0	50.0	1.01	3.0	0.0	normal	abnormal	notpresent	notpresent	241.0	191.0	12.0	114.0	2.9	9.6	31	15700	3.8	no	yes	no	good	yes	no	ckd
230	65.0	60.0	1.01	2.0	0.0	normal	abnormal	present	notpresent	192.0	17.0	1.7	130.0	4.3			9500		yes	yes	no	poor	no	no	ckd
231	60.0	90.0						notpresent	notpresent	269.0	51.0	2.8	138.0	3.7	11.5	35			yes	yes	yes	good	yes	no	ckd
232	50.0	90.0	1.015	1.0	0.0	abnormal	abnormal	notpresent	notpresent										no	no	no	good	yes	no	ckd
233	51.0	100.0	1.015	2.0	0.0	normal	normal	notpresent	present	93.0	20.0	1.6	146.0	4.5					no	no	no	poor	no	no	ckd
234	37.0	100.0	1.01	0.0	0.0	abnormal	normal	notpresent	notpresent		19.0	1.3			15.0	44	4100	5.2	yes	no	no	good	no	no	ckd
235	45.0	70.0	1.01	2.0	0.0		normal	notpresent	notpresent	113.0	93.0	2.3			7.9	26	5700		no	no	yes	good	no	yes	ckd
236	65.0	80.0						notpresent	notpresent	74.0	66.0	2.0	136.0	5.4	9.1	25			yes	yes	yes	good	yes	no	ckd
237	80.0	70.0	1.015	2.0	2.0		normal	notpresent	notpresent	141.0	53.0	2.2			12.7	40	9600		yes	yes	no	poor	yes	no	ckd
238	72.0	100.0						notpresent	notpresent	201.0	241.0	13.4	127.0	4.8	9.4	28			yes	yes	no	good	no	yes	ckd
239	34.0	90.0	1.015	2.0	0.0	normal	normal	notpresent	notpresent	104.0	50.0	1.6	137.0	4.1	11.9	39			no	no	no	good	no	no	ckd
240	65.0	70.0	1.015	1.0	0.0		normal	notpresent	notpresent	203.0	46.0	1.4			11.4	36	5000	4.1	yes	yes	no	poor	yes	no	ckd
241	57.0	70.0	1.015	1.0	0.0		abnormal	notpresent	notpresent	165.0	45.0	1.5	140.0	3.3	10.4	31	4200	3.9	no	no	no	good	no	no	ckd
242	69.0	70.0	1.01	4.0	3.0	normal	abnormal	present	present	214.0	96.0	6.3	120.0	3.9	9.4	28	11500	3.3	yes	yes	yes	good	yes	yes	ckd
243	62.0	90.0	1.02	2.0	1.0		normal	notpresent	notpresent	169.0	48.0	2.4	138.0	2.9	13.4	47	11000	6.1	yes	no	no	good	no	no	ckd
244	64.0	90.0	1.015	3.0	2.0		abnormal	present	notpresent	463.0	64.0	2.8	135.0	4.1	12.2	40	9800	4.6	yes	yes	no	good	no	yes	ckd
245	48.0	100.0						notpresent	notpresent	103.0	79.0	5.3	135.0	6.3	6.3	19	7200	2.6	yes	no	yes	poor	no	no	ckd
246	48.0	110.0	1.015	3.0	0.0	abnormal	normal	present	notpresent	106.0	215.0	15.2	120.0	5.7	8.6	26	5000	2.5	yes	no	yes	good	no	yes	ckd
247	54.0	90.0	1.025	1.0	0.0	normal	abnormal	notpresent	notpresent	150.0	18.0	1.2	140.0	4.2					no	no	no	poor	yes	yes	ckd
248	59.0	70.0	1.01	1.0	3.0	abnormal	abnormal	notpresent	notpresent	424.0	55.0	1.7	138.0	4.5	12.6	37	10200	4.1	yes	yes	yes	good	no	no	ckd
249	56.0	90.0	1.01	4.0	1.0	normal	abnormal	present	notpresent	176.0	309.0	13.3	124.0	6.5	3.1	9	5400	2.1	yes	yes	no	poor	yes	yes	ckd
250	40.0	80.0	1.025	0.0	0.0	normal	normal	notpresent	notpresent	140.0	10.0	1.2	135.0	5.0	15.0	48	10400	4.5	no	no	no	good	no	no	notckd
251	23.0	80.0	1.025	0.0	0.0	normal	normal	notpresent	notpresent	70.0	36.0	1.0	150.0	4.6	17.0	52	9800	5.0	no	no	no	good	no	no	notckd
252	45.0	80.0	1.025	0.0	0.0	normal	normal	notpresent	notpresent	82.0	49.0	0.6	147.0	4.4	15.9	46	9100	4.7	no	no	no	good	no	no	notckd
253	57.0	80.0	1.025	0.0	0.0	normal	normal	notpresent	notpresent	119.0	17.0	1.2	135.0	4.7	15.4	42	6200	6.2	no	no	no	good	no	no	notckd
254	51.0	60.0	1.025	0.0	0.0	normal	normal	notpresent	notpresent	99.0	38.0	0.8	135.0	3.7	13.0	49	8300	5.2	no	no	no	good	no	no	notckd
255	34.0	80.0	1.025	0.0	0.0	normal	normal	notpresent	notpresent	121.0	27.0	1.2	144.0	3.9	13.6	52	9200	6.3	no	no	no	good	no	no	notckd
256	60.0	80.0	1.025	0.0	0.0	normal	normal	notpresent	notpresent	131.0	10.0	0.5	146.0	5.0	14.5	41	10700	5.1	no	no	no	good	no	no	notckd
257	38.0	60.0	1.02	0.0	0.0	normal	normal	notpresent	notpresent	91.0	36.0	0.7	135.0	3.7	14.0	46	9100	5.8	no	no	no	good	no	no	notckd
258	42.0	80.0	1.02	0.0	0.0	normal	normal	notpresent	notpresent	98.0	20.0	0.5	140.0	3.5	13.9	44	8400	5.5	no	no	no	good	no	no	notckd
259	35.0	80.0	1.02	0.0	0.0	normal	normal	notpresent	notpresent	104.0	31.0	1.2	135.0	5.0	16.1	45	4300	5.2	no	no	no	good	no	no	notckd
260	30.0	80.0	1.02	0.0	0.0	normal	normal	notpresent	notpresent	131.0	38.0	1.0	147.0	3.8	14.1	45	9400	5.3	no	no	no	good	no	no	notckd
261	49.0	80.0	1.02	0.0	0.0	normal	normal	notpresent	notpresent	122.0	32.0	1.2	139.0	3.9	17.0	41	5600	4.9	no	no	no	good	no	no	notckd
262	55.0	80.0	1.02	0.0	0.0	normal	normal	notpresent	notpresent	118.0	18.0	0.9	135.0	3.6	15.5	43	7200	5.4	no	no	no	good	no	no	notckd
263	45.0	80.0	1.02	0.0	0.0	normal	normal	notpresent	notpresent	117.0	46.0	1.2	137.0	5.0	16.2	45	8600	5.2	no	no	no	good	no	no	notckd
264	42.0	80.0	1.02	0.0	0.0	normal	normal	notpresent	notpresent	132.0	24.0	0.7	140.0	4.1	14.4	50	5000	4.5	no	no	no	good	no	no	notckd
265	50.0	80.0	1.02	0.0	0.0	normal	normal	notpresent	notpresent	97.0	40.0	0.6	150.0	4.5	14.2	48	10500	5.0	no	no	no	good	no	no	notckd
266	55.0	80.0	1.02	0.0	0.0	normal	normal	notpresent	notpresent	133.0	17.0	1.2	135.0	4.8	13.2	41	6800	5.3	no	no	no	good	no	no	notckd
267	48.0	80.0	1.025	0.0	0.0	normal	normal	notpresent	notpresent	122.0	33.0	0.9	146.0	3.9	13.9	48	9500	4.8	no	no	no	good	no	no	notckd
268		80.0						notpresent	notpresent	100.0	49.0	1.0	140.0	5.0	16.3	53	8500	4.9	no	no	no	good	no	no	notckd
269	25.0	80.0	1.025	0.0	0.0	normal	normal	notpresent	notpresent	121.0	19.0	1.2	142.0	4.9	15.0	48	6900	5.3	no	no	no	good	no	no	notckd
270	23.0	80.0	1.025	0.0	0.0	normal	normal	notpresent	notpresent	111.0	34.0	1.1	145.0	4.0	14.3	41	7200	5.0	no	no	no	good	no	no	notckd
271	30.0	80.0	1.025	0.0	0.0	normal	normal	notpresent	notpresent	96.0	25.0	0.5	144.0	4.8	13.8	42	9000	4.5	no	no	no	good	no	no	notckd
272	56.0	80.0	1.025	0.0	0.0	normal	normal	notpresent	notpresent	139.0	15.0	1.2	135.0	5.0	14.8	42	5600	5.5	no	no	no	good	no	no	notckd
273	47.0	80.0	1.02	0.0	0.0	normal	normal	notpresent	notpresent	95.0	35.0	0.9	140.0	4.1					no	no	no	good	no	no	notckd
274	19.0	80.0	1.02	0.0	0.0	normal	normal	notpresent	notpresent	107.0	23.0	0.7	141.0	4.2	14.4	44			no	no	no	good	no	no	notckd
275	52.0	80.0	1.02	0.0	0.0	normal	normal	notpresent	notpresent	125.0	22.0	1.2	139.0	4.6	16.5	43	4700	4.6	no	no	no	good	no	no	notckd
276	20.0	60.0	1.025	0.0	0.0	normal	normal	notpresent	notpresent				137.0	4.7	14.0	41	4500	5.5	no	no	no	good	no	no	notckd
277	46.0	60.0	1.025	0.0	0.0	normal	normal	notpresent	notpresent	123.0	46.0	1.0	135.0	5.0	15.7	50	6300	4.8	no	no	no	good	no	no	notckd
278	48.0	60.0	1.02	0.0	0.0	normal	normal	notpresent	notpresent	112.0	44.0	1.2	142.0	4.9	14.5	44	9400	6.4	no	no	no	good	no	no	notckd
279	24.0	70.0	1.025	0.0	0.0	normal	normal	notpresent	notpresent	140.0	23.0	0.6	140.0	4.7	16.3	48	5800	5.6	no	no	no	good	no	no	notckd
280	47.0	80.0						notpresent	notpresent	93.0	33.0	0.9	144.0	4.5	13.3	52	8100	5.2	no	no	no	good	no	no	notckd
281	55.0	80.0	1.025	0.0	0.0	normal	normal	notpresent	notpresent	130.0	50.0	1.2	147.0	5.0	15.5	41	9100	6.0	no	no	no	good	no	no	notckd
282	20.0	70.0	1.02	0.0	0.0	normal	normal	notpresent	notpresent	123.0	44.0	1.0	135.0	3.8	14.6	44	5500	4.8	no	no	no	good	no	no	notckd
283	60.0	70.0	1.02	0.0	0.0	normal	normal	notpresent	notpresent						16.4	43	10800	5.7	no	no	no	good	no	no	notckd
284	33.0	80.0	1.025	0.0	0.0	normal	normal	notpresent	notpresent	100.0	37.0	1.2	142.0	4.0	16.9	52	6700	6.0	no	no	no	good	no	no	notckd
285	66.0	70.0	1.02	0.0	0.0	normal	normal	notpresent	notpresent	94.0	19.0	0.7	135.0	3.9	16.0	41	5300	5.9	no	no	no	good	no	no	notckd
286	71.0	70.0	1.02	0.0	0.0	normal	normal	notpresent	notpresent	81.0	18.0	0.8	145.0	5.0	14.7	44	9800	6.0	no	no	no	good	no	no	notckd
287	39.0	70.0	1.025	0.0	0.0	normal	normal	notpresent	notpresent	124.0	22.0	0.6	137.0	3.8	13.4	43			no	no	no	good	no	no	notckd
288	56.0	70.0	1.025	0.0	0.0	normal	normal	notpresent	notpresent	70.0	46.0	1.2	135.0	4.9	15.9	50	11000	5.1				good	no	no	notckd
289	42.0	70.0	1.02	0.0	0.0	normal	normal	notpresent	notpresent	93.0	32.0	0.9	143.0	4.7	16.6	43	7100	5.3	no	no	no	good	no	no	notckd
290	54.0	70.0	1.02	0.0	0.0					76.0	28.0	0.6	146.0	3.5	14.8	52	8400	5.9	no	no	no	good	no	no	notckd
291	47.0	80.0	1.025	0.0	0.0	normal	normal	notpresent	notpresent	124.0	44.0	1.0	140.0	4.9	14.9	41	7000	5.7	no	no	no	good	no	no	notckd
292	30.0	80.0	1.02	0.0	0.0	normal	normal	notpresent	notpresent	89.0	42.0	0.5	139.0	5.0	16.7	52	10200	5.0	no	no	no	good	no	no	notckd
293	50.0		1.02	0.0	0.0	normal	normal	notpresent	notpresent	92.0	19.0	1.2	150.0	4.8	14.9	48	4700	5.4	no	no	no	good	no	no	notckd
294	75.0	60.0	1.02	0.0	0.0	normal	normal	notpresent	notpresent	110.0	50.0	0.7	135.0	5.0	14.3	40	8300	5.8	no	no	no				notckd
295	44.0	70.0						notpresent	notpresent	106.0	25.0	0.9	150.0	3.6	15.0	50	9600	6.5	no	no	no	good	no	no	notckd
296	41.0	70.0	1.02	0.0	0.0	normal	normal	notpresent	notpresent	125.0	38.0	0.6	140.0	5.0	16.8	41	6300	5.9	no	no	no	good	no	no	notckd
297	53.0	60.0	1.025	0.0	0.0	normal	normal	notpresent	notpresent	116.0	26.0	1.0	146.0	4.9	15.8	45	7700	5.2				good	no	no	notckd
298	34.0	60.0	1.02	0.0	0.0	normal	normal	notpresent	notpresent	91.0	49.0	1.2	135.0	4.5	13.5	48	8600	4.9	no	no	no	good	no	no	notckd
299	73.0	60.0	1.02	0.0	0.0	normal	normal	notpresent	notpresent	127.0	48.0	0.5	150.0	3.5	15.1	52	11000	4.7	no	no	no	good	no	no	notckd
300	45.0	60.0	1.02	0.0	0.0	normal	normal			114.0	26.0	0.7	141.0	4.2	15.0	43	9200	5.8	no	no	no	good	no	no	notckd
301	44.0	60.0	1.025	0.0	0.0	normal	normal	notpresent	notpresent	96.0	33.0	0.9	147.0	4.5	16.9	41	7200	5.0	no	no	no	good	no	no	notckd
302	29.0	70.0	1.02	0.0	0.0	normal	normal	notpresent	notpresent	127.0	44.0	1.2	145.0	5.0	14.8	48			no	no	no	good	no	no	notckd
303	55.0	70.0	1.02	0.0	0.0	normal	normal	notpresent	notpresent	107.0	26.0	1.1			17.0	50	6700	6.1	no	no	no	good	no	no	notckd
304	33.0	80.0	1.025	0.0	0.0	normal	normal	notpresent	notpresent	128.0	38.0	0.6	135.0	3.9	13.1	45	6200	4.5	no	no	no	good	no	no	notckd
305	41.0	80.0	1.02	0.0	0.0	normal	normal	notpresent	notpresent	122.0	25.0	0.8	138.0	5.0	17.1	41	9100	5.2	no	no	no	good	no	no	notckd
306	52.0	80.0	1.02	0.0	0.0	normal	normal	notpresent	notpresent	128.0	30.0	1.2	140.0	4.5	15.2	52	4300	5.7	no	no	no	good	no	no	notckd
307	47.0	60.0	1.02	0.0	0.0	normal	normal	notpresent	notpresent	137.0	17.0	0.5	150.0	3.5	13.6	44	7900	4.5	no	no	no	good	no	no	notckd
308	43.0	80.0	1.025	0.0	0.0	normal	normal	notpresent	notpresent	81.0	46.0	0.6	135.0	4.9	13.9	48	6900	4.9	no	no	no	good	no	no	notckd
309	51.0	60.0	1.02	0.0	0.0			notpresent	notpresent	129.0	25.0	1.2	139.0	5.0	17.2	40	8100	5.9	no	no	no	good	no	no	notckd
310	46.0	60.0	1.02	0.0	0.0	normal	normal	notpresent	notpresent	102.0	27.0	0.7	142.0	4.9	13.2	44	11000	5.4	no	no	no	good	no	no	notckd
311	56.0	60.0	1.025	0.0	0.0	normal	normal	notpresent	notpresent	132.0	18.0	1.1	147.0	4.7	13.7	45	7500	5.6	no	no	no	good	no	no	notckd
312	80.0	70.0	1.02	0.0	0.0	normal	normal	notpresent	notpresent				135.0	4.1	15.3	48	6300	6.1	no	no	no	good	no	no	notckd
313	55.0	80.0	1.02	0.0	0.0	normal	normal	notpresent	notpresent	104.0	28.0	0.9	142.0	4.8	17.3	52	8200	4.8	no	no	no	good	no	no	notckd
314	39.0	70.0	1.025	0.0	0.0	normal	normal	notpresent	notpresent	131.0	46.0	0.6	145.0	5.0	15.6	41	9400	4.7	no	no	no	good	no	no	notckd
315	44.0	70.0	1.025	0.0	0.0	normal	normal	notpresent	notpresent						13.8	48	7800	4.4	no	no	no	good	no	no	notckd
316	35.0		1.02	0.0	0.0	normal	normal			99.0	30.0	0.5	135.0	4.9	15.4	48	5000	5.2	no	no	no	good	no	no	notckd
317	58.0	70.0	1.02	0.0	0.0	normal	normal	notpresent	notpresent	102.0	48.0	1.2	139.0	4.3	15.0	40	8100	4.9	no	no	no	good	no	no	notckd
318	61.0	70.0	1.025	0.0	0.0	normal	normal	notpresent	notpresent	120.0	29.0	0.7	137.0	3.5	17.4	52	7000	5.3	no	no	no	good	no	no	notckd
319	30.0	60.0	1.02	0.0	0.0	normal	normal	notpresent	notpresent	138.0	15.0	1.1	135.0	4.4					no	no	no	good	no	no	notckd
320	57.0	60.0	1.02	0.0	0.0	normal	normal	notpresent	notpresent	105.0	49.0	1.2	150.0	4.7	15.7	44	10400	6.2	no	no	no	good	no	no	notckd
321	65.0	60.0	1.02	0.0	0.0	normal	normal	notpresent	notpresent	109.0	39.0	1.0	144.0	3.5	13.9	48	9600	4.8	no	no	no	good	no	no	notckd
322	70.0	60.0						notpresent	notpresent	120.0	40.0	0.5	140.0	4.6	16.0	43	4500	4.9	no	no	no	good	no	no	notckd
323	43.0	80.0	1.025	0.0	0.0	normal	normal	notpresent	notpresent	130.0	30.0	1.1	143.0	5.0	15.9	45	7800	4.5	no	no	no	good	no	no	notckd
324	40.0	80.0	1.02	0.0	0.0	normal	normal	notpresent	notpresent	119.0	15.0	0.7	150.0	4.9					no	no	no	good	no	no	notckd
325	58.0	80.0	1.02	0.0	0.0	normal	normal	notpresent	notpresent	100.0	50.0	1.2	140.0	3.5	14.0	50	6700	6.5	no	no	no	good	no	no	notckd
326	47.0	60.0	1.02	0.0	0.0	normal	normal	notpresent	notpresent	109.0	25.0	1.1	141.0	4.7	15.8	41	8300	5.2	no	no	no	good	no	no	notckd
327	30.0	60.0	1.025	0.0	0.0	normal	normal	notpresent	notpresent	120.0	31.0	0.8	150.0	4.6	13.4	44	10700	5.8	no	no	no	good	no	no	notckd
328	28.0	70.0	1.02	0.0	0.0	normal	normal			131.0	29.0	0.6	145.0	4.9		45	8600	6.5	no	no	no	good	no	no	notckd
329	33.0	60.0	1.025	0.0	0.0	normal	normal	notpresent	notpresent	80.0	25.0	0.9	146.0	3.5	14.1	48	7800	5.1	no	no	no	good	no	no	notckd
330	43.0	80.0	1.02	0.0	0.0	normal	normal	notpresent	notpresent	114.0	32.0	1.1	135.0	3.9		42			no	no	no	good	no	no	notckd
331	59.0	70.0	1.025	0.0	0.0	normal	normal	notpresent	notpresent	130.0	39.0	0.7	147.0	4.7	13.5	46	6700	4.5	no	no	no	good	no	no	notckd
332	34.0	70.0	1.025	0.0	0.0	normal	normal	notpresent	notpresent		33.0	1.0	150.0	5.0	15.3	44	10500	6.1	no	no	no	good	no	no	notckd
333	23.0	80.0	1.02	0.0	0.0	normal	normal	notpresent	notpresent	99.0	46.0	1.2	142.0	4.0	17.7	46	4300	5.5	no	no	no	good	no	no	notckd
334	24.0	80.0	1.025	0.0	0.0	normal	normal	notpresent	notpresent	125.0			136.0	3.5	15.4	43	5600	4.5	no	no	no	good	no	no	notckd
335	60.0	60.0	1.02	0.0	0.0	normal	normal	notpresent	notpresent	134.0	45.0	0.5	139.0	4.8	14.2	48	10700	5.6	no	no	no	good	no	no	notckd
336	25.0	60.0	1.02	0.0	0.0	normal	normal	notpresent	notpresent	119.0	27.0	0.5			15.2	40	9200	5.2	no	no	no	good	no	no	notckd
337	44.0	70.0	1.025	0.0	0.0	normal	normal	notpresent	notpresent	92.0	40.0	0.9	141.0	4.9	14.0	52	7500	6.2	no	no	no	good	no	no	notckd
338	62.0	80.0	1.02	0.0	0.0	normal	normal	notpresent	notpresent	132.0	34.0	0.8	147.0	3.5	17.8	44	4700	4.5	no	no	no	good	no	no	notckd
339	25.0	70.0	1.02	0.0	0.0	normal	normal	notpresent	notpresent	88.0	42.0	0.5	136.0	3.5	13.3	48	7000	4.9	no	no	no	good	no	no	notckd
340	32.0	70.0	1.025	0.0	0.0	normal	normal	notpresent	notpresent	100.0	29.0	1.1	142.0	4.5	14.3	43	6700	5.9	no	no	no	good	no	no	notckd
341	63.0	70.0	1.025	0.0	0.0	normal	normal	notpresent	notpresent	130.0	37.0	0.9	150.0	5.0	13.4	41	7300	4.7	no	no	no	good	no	no	notckd
342	44.0	60.0	1.02	0.0	0.0	normal	normal	notpresent	notpresent	95.0	46.0	0.5	138.0	4.2	15.0	50	7700	6.3	no	no	no	good	no	no	notckd
343	37.0	60.0	1.025	0.0	0.0	normal	normal	notpresent	notpresent	111.0	35.0	0.8	135.0	4.1	16.2	50	5500	5.7	no	no	no	good	no	no	notckd
344	64.0	60.0	1.02	0.0	0.0	normal	normal	notpresent	notpresent	106.0	27.0	0.7	150.0	3.3	14.4	42	8100	4.7	no	no	no	good	no	no	notckd
345	22.0	60.0	1.025	0.0	0.0	normal	normal	notpresent	notpresent	97.0	18.0	1.2	138.0	4.3	13.5	42	7900	6.4	no	no	no	good	no	no	notckd
346	33.0	60.0				normal	normal	notpresent	notpresent	130.0	41.0	0.9	141.0	4.4	15.5	52	4300	5.8	no	no	no	good	no	no	notckd
347	43.0	60.0	1.025	0.0	0.0	normal	normal	notpresent	notpresent	108.0	25.0	1.0	144.0	5.0	17.8	43	7200	5.5	no	no	no	good	no	no	notckd
348	38.0	80.0	1.02	0.0	0.0	normal	normal	notpresent	notpresent	99.0	19.0	0.5	147.0	3.5	13.6	44	7300	6.4	no	no	no	good	no	no	notckd
349	35.0	70.0	1.025	0.0	0.0			notpresent	notpresent	82.0	36.0	1.1	150.0	3.5	14.5	52	9400	6.1	no	no	no	good	no	no	notckd
350	65.0	70.0	1.025	0.0	0.0			notpresent	notpresent	85.0	20.0	1.0	142.0	4.8	16.1	43	9600	4.5	no	no	no	good	no	no	notckd
351	29.0	80.0	1.02	0.0	0.0	normal	normal	notpresent	notpresent	83.0	49.0	0.9	139.0	3.3	17.5	40	9900	4.7	no	no	no	good	no	no	notckd
352	37.0	60.0	1.02	0.0	0.0	normal	normal	notpresent	notpresent	109.0	47.0	1.1	141.0	4.9	15.0	48	7000	5.2	no	no	no	good	no	no	notckd
353	39.0	60.0	1.02	0.0	0.0	normal	normal	notpresent	notpresent	86.0	37.0	0.6	150.0	5.0	13.6	51	5800	4.5	no	no	no	good	no	no	notckd
354	32.0	60.0	1.025	0.0	0.0	normal	normal	notpresent	notpresent	102.0	17.0	0.4	147.0	4.7	14.6	41	6800	5.1	no	no	no	good	no	no	notckd
355	23.0	60.0	1.02	0.0	0.0	normal	normal	notpresent	notpresent	95.0	24.0	0.8	145.0	5.0	15.0	52	6300	4.6	no	no	no	good	no	no	notckd
356	34.0	70.0	1.025	0.0	0.0	normal	normal	notpresent	notpresent	87.0	38.0	0.5	144.0	4.8	17.1	47	7400	6.1	no	no	no	good	no	no	notckd
357	66.0	70.0	1.025	0.0	0.0	normal	normal	notpresent	notpresent	107.0	16.0	1.1	140.0	3.6	13.6	42	11000	4.9	no	no	no	good	no	no	notckd
358	47.0	60.0	1.02	0.0	0.0	normal	normal	notpresent	notpresent	117.0	22.0	1.2	138.0	3.5	13.0	45	5200	5.6	no	no	no	good	no	no	notckd
359	74.0	60.0	1.02	0.0	0.0	normal	normal	notpresent	notpresent	88.0	50.0	0.6	147.0	3.7	17.2	53	6000	4.5	no	no	no	good	no	no	notckd
360	35.0	60.0	1.025	0.0	0.0	normal	normal	notpresent	notpresent	105.0	39.0	0.5	135.0	3.9	14.7	43	5800	6.2	no	no	no	good	no	no	notckd
361	29.0	80.0	1.02	0.0	0.0	normal	normal	notpresent	notpresent	70.0	16.0	0.7	138.0	3.5	13.7	54	5400	5.8	no	no	no	good	no	no	notckd
362	33.0	80.0	1.025	0.0	0.0	normal	normal	notpresent	notpresent	89.0	19.0	1.1	144.0	5.0	15.0	40	10300	4.8	no	no	no	good	no	no	notckd
363	67.0	80.0	1.025	0.0	0.0	normal	normal	notpresent	notpresent	99.0	40.0	0.5			17.8	44	5900	5.2	no	no	no	good	no	no	notckd
364	73.0	80.0	1.025	0.0	0.0	normal	normal	notpresent	notpresent	118.0	44.0	0.7	137.0	3.5	14.8	45	9300	4.7	no	no	no	good	no	no	notckd
365	24.0	80.0	1.02	0.0	0.0	normal	normal	notpresent	notpresent	93.0	46.0	1.0	145.0	3.5			10700	6.3	no	no	no	good	no	no	notckd
366	60.0	80.0	1.025	0.0	0.0	normal	normal	notpresent	notpresent	81.0	15.0	0.5	141.0	3.6	15.0	46	10500	5.3	no	no	no	good	no	no	notckd
367	68.0	60.0	1.025	0.0	0.0	normal	normal	notpresent	notpresent	125.0	41.0	1.1	139.0	3.8	17.4	50	6700	6.1	no	no	no	good	no	no	notckd
368	30.0	80.0	1.025	0.0	0.0	normal	normal	notpresent	notpresent	82.0	42.0	0.7	146.0	5.0	14.9	45	9400	5.9	no	no	no	good	no	no	notckd
369	75.0	70.0	1.02	0.0	0.0	normal	normal	notpresent	notpresent	107.0	48.0	0.8	144.0	3.5	13.6	46	10300	4.8	no	no	no	good	no	no	notckd
370	69.0	70.0	1.02	0.0	0.0	normal	normal	notpresent	notpresent	83.0	42.0	1.2	139.0	3.7	16.2	50	9300	5.4	no	no	no	good	no	no	notckd
371	28.0	60.0	1.025	0.0	0.0	normal	normal	notpresent	notpresent	79.0	50.0	0.5	145.0	5.0	17.6	51	6500	5.0	no	no	no	good	no	no	notckd
372	72.0	60.0	1.02	0.0	0.0	normal	normal	notpresent	notpresent	109.0	26.0	0.9	150.0	4.9	15.0	52	10500	5.5	no	no	no	good	no	no	notckd
373	61.0	70.0	1.025	0.0	0.0	normal	normal	notpresent	notpresent	133.0	38.0	1.0	142.0	3.6	13.7	47	9200	4.9	no	no	no	good	no	no	notckd
374	79.0	80.0	1.025	0.0	0.0	normal	normal	notpresent	notpresent	111.0	44.0	1.2	146.0	3.6	16.3	40	8000	6.4	no	no	no	good	no	no	notckd
375	70.0	80.0	1.02	0.0	0.0	normal	normal	notpresent	notpresent	74.0	41.0	0.5	143.0	4.5	15.1	48	9700	5.6	no	no	no	good	no	no	notckd
376	58.0	70.0	1.025	0.0	0.0	normal	normal	notpresent	notpresent	88.0	16.0	1.1	147.0	3.5	16.4	53	9100	5.2	no	no	no	good	no	no	notckd
377	64.0	70.0	1.02	0.0	0.0	normal	normal	notpresent	notpresent	97.0	27.0	0.7	145.0	4.8	13.8	49	6400	4.8	no	no	no	good	no	no	notckd
378	71.0	60.0	1.025	0.0	0.0	normal	normal	notpresent	notpresent			0.9	140.0	4.8	15.2	42	7700	5.5	no	no	no	good	no	no	notckd
379	62.0	80.0	1.025	0.0	0.0	normal	normal	notpresent	notpresent	78.0	45.0	0.6	138.0	3.5	16.1	50	5400	5.7	no	no	no	good	no	no	notckd
380	59.0	60.0	1.02	0.0	0.0	normal	normal	notpresent	notpresent	113.0	23.0	1.1	139.0	3.5	15.3	54	6500	4.9	no	no	no	good	no	no	notckd
381	71.0	70.0	1.025	0.0	0.0			notpresent	notpresent	79.0	47.0	0.5	142.0	4.8	16.6	40	5800	5.9	no	no	no	good	no	no	notckd
382	48.0	80.0	1.025	0.0	0.0	normal	normal	notpresent	notpresent	75.0	22.0	0.8	137.0	5.0	16.8	51	6000	6.5	no	no	no	good	no	no	notckd
383	80.0	80.0	1.025	0.0	0.0	normal	normal	notpresent	notpresent	119.0	46.0	0.7	141.0	4.9	13.9	49	5100	5.0	no	no	no	good	no	no	notckd
384	57.0	60.0	1.02	0.0	0.0	normal	normal	notpresent	notpresent	132.0	18.0	1.1	150.0	4.7	15.4	42	11000	4.5	no	no	no	good	no	no	notckd
385	63.0	70.0	1.02	0.0	0.0	normal	normal	notpresent	notpresent	113.0	25.0	0.6	146.0	4.9	16.5	52	8000	5.1	no	no	no	good	no	no	notckd
386	46.0	70.0	1.025	0.0	0.0	normal	normal	notpresent	notpresent	100.0	47.0	0.5	142.0	3.5	16.4	43	5700	6.5	no	no	no	good	no	no	notckd
387	15.0	80.0	1.025	0.0	0.0	normal	normal	notpresent	notpresent	93.0	17.0	0.9	136.0	3.9	16.7	50	6200	5.2	no	no	no	good	no	no	notckd
388	51.0	80.0	1.02	0.0	0.0	normal	normal	notpresent	notpresent	94.0	15.0	1.2	144.0	3.7	15.5	46	9500	6.4	no	no	no	good	no	no	notckd
389	41.0	80.0	1.025	0.0	0.0	normal	normal	notpresent	notpresent	112.0	48.0	0.7	140.0	5.0	17.0	52	7200	5.8	no	no	no	good	no	no	notckd
390	52.0	80.0	1.025	0.0	0.0	normal	normal	notpresent	notpresent	99.0	25.0	0.8	135.0	3.7	15.0	52	6300	5.3	no	no	no	good	no	no	notckd
391	36.0	80.0	1.025	0.0	0.0	normal	normal	notpresent	notpresent	85.0	16.0	1.1	142.0	4.1	15.6	44	5800	6.3	no	no	no	good	no	no	notckd
392	57.0	80.0	1.02	0.0	0.0	normal	normal	notpresent	notpresent	133.0	48.0	1.2	147.0	4.3	14.8	46	6600	5.5	no	no	no	good	no	no	notckd
393	43.0	60.0	1.025	0.0	0.0	normal	normal	notpresent	notpresent	117.0	45.0	0.7	141.0	4.4	13.0	54	7400	5.4	no	no	no	good	no	no	notckd
394	50.0	80.0	1.02	0.0	0.0	normal	normal	notpresent	notpresent	137.0	46.0	0.8	139.0	5.0	14.1	45	9500	4.6	no	no	no	good	no	no	notckd
395	55.0	80.0	1.02	0.0	0.0	normal	normal	notpresent	notpresent	140.0	49.0	0.5	150.0	4.9	15.7	47	6700	4.9	no	no	no	good	no	no	notckd
396	42.0	70.0	1.025	0.0	0.0	normal	normal	notpresent	notpresent	75.0	31.0	1.2	141.0	3.5	16.5	54	7800	6.2	no	no	no	good	no	no	notckd
397	12.0	80.0	1.02	0.0	0.0	normal	normal	notpresent	notpresent	100.0	26.0	0.6	137.0	4.4	15.8	49	6600	5.4	no	no	no	good	no	no	notckd
398	17.0	60.0	1.025	0.0	0.0	normal	normal	notpresent	notpresent	114.0	50.0	1.0	135.0	4.9	14.2	51	7200	5.9	no	no	no	good	no	no	notckd
399	58.0	80.0	1.025	0.0	0.0	normal	normal	notpresent	notpresent	131.0	18.0	1.1	141.0	3.5	15.8	53	6800	6.1	no	no	no	good	no	no	notckd
